# Supplementary material for: Epidemiology of Chewing Lice (Phthiraptera: Mallophaga) Fauna of Poultry in Sub-Saharan Africa
Source: Pathogens. 2025 Nov 22;14(12):1192. doi: 10.3390/pathogens14121192 (PMC12736369; doi:10.3390/pathogens14121192)
Supplement: Supplementary file 1 [file pathogens-14-01192-s001.zip]

Archive with 1 entries (1 files):
- pathogens-3957078-supplementary.pdf
